# Supplementary material for: Depressive Symptoms and Gut Microbiota after Bowel Preparation and Colonoscopy: A Pre–Post Intervention Study
Source: Microorganisms. 2024 Sep 27;12(10):1960. doi: 10.3390/microorganisms12101960 (PMC11509487; doi:10.3390/microorganisms12101960)
Supplement: Supplementary file 1 [file microorganisms-12-01960-s001.zip]

Archive with 1 entries (1 files):
- microorganisms-3189428-supplementary.pdf
